# Supplementary material for: Disease Manifestations in Mucopolysaccharidoses and Their Impact on Anaesthesia-Related Complications—A Retrospective Analysis of 99 Patients
Source: J Clin Med. 2021 Aug 10;10(16):3518. doi: 10.3390/jcm10163518 (PMC8397084; doi:10.3390/jcm10163518)
Supplement: Supplementary file 1 [file jcm-10-03518-s001.zip]

Archive with 1 entries (1 files):
- jcm-1312181-supplementary.pdf
